# Supplementary material for: City vs. Town residents’ place attachment, perceptions and support for tourism development in a linear World Cultural Heritage Site
Source: PLoS One. 2021 Oct 11;16(10):e0258365. doi: 10.1371/journal.pone.0258365 (PMC8504735; doi:10.1371/journal.pone.0258365)
Supplement: S1 Dataset — (XLSX) [file pone.0258365.s001.xlsx]

## Sheet: Data set
Sample Index	PI1	PI3	PI4	PD1	PD2	PD3	PAF1	PAF2	PAF3	SB1	SB2	SB3	PP1	PP2	PP3	PP4	NP1	NP2	NP4	ST1	ST2	ST3	ST4	Gender	Age	Marital status	Education level	Identity	Length of residence	Region
1	4	4	4	3	4	4	3	4	3	3	3	4	4	3	4	4	4	4	4	4	4	4	4	2	1	1	4	2	1	1
2	3	3	3	3	3	3	4	4	4	4	4	4	4	4	4	4	4	4	4	4	3	3	4	2	1	1	4	2	1	1
3	3	3	3	3	3	4	3	3	3	4	5	3	5	5	5	5	3	3	3	5	5	5	5	2	1	1	4	1	3	1
4	3	3	3	3	3	3	4	3	3	3	3	3	3	5	5	5	5	5	5	4	5	5	5	2	1	1	4	2	1	1
5	5	5	5	4	4	4	4	4	4	4	4	4	4	4	4	4	4	4	4	4	4	4	4	2	1	1	4	1	2	1
6	5	4	4	4	4	4	4	4	4	4	3	4	4	4	4	4	4	5	3	4	4	4	5	2	1	1	4	2	1	1
7	3	3	3	2	2	2	3	3	3	3	3	4	4	4	4	4	3	1	4	3	3	3	4	2	1	1	4	2	1	1
8	4	3	3	4	4	1	4	3	2	3	4	5	5	5	5	5	3	4	2	4	4	4	4	2	1	1	4	2	1	1
9	3	4	4	3	4	3	4	3	3	4	4	4	4	4	4	4	4	4	4	4	4	4	4	2	1	1	4	2	1	1
10	4	4	4	3	3	3	3	3	3	3	3	4	5	5	5	5	5	5	5	5	5	5	5	2	1	1	4	2	1	1
11	4	4	4	4	3	2	3	3	2	4	4	3	4	4	4	5	4	4	4	4	4	4	5	1	1	1	4	1	2	1
12	4	4	4	4	4	5	4	4	4	4	4	4	4	4	4	4	4	4	3	4	4	4	4	2	1	1	4	1	2	1
13	5	5	4	4	4	3	4	4	4	3	3	4	4	4	4	4	4	4	4	4	4	4	4	2	2	2	2	1	4	1
14	5	4	5	4	4	4	4	4	4	4	4	4	5	4	4	4	4	4	4	4	4	4	4	1	1	1	4	1	3	1
15	3	5	5	4	3	4	4	4	4	4	4	4	4	5	4	5	4	3	3	4	5	5	4	2	4	2	2	2	2	1
16	5	5	5	5	5	5	4	4	4	4	4	4	5	5	5	5	4	2	2	5	5	5	5	1	5	2	4	1	5	1
17	3	4	4	4	3	3	4	4	4	5	5	4	5	4	3	4	3	4	2	4	5	5	5	1	2	2	4	2	1	1
18	5	5	5	5	4	4	4	5	5	4	5	4	4	5	5	5	3	4	4	5	5	5	5	2	5	2	2	1	5	1
19	5	4	5	5	5	4	4	5	5	4	5	5	5	5	5	5	1	1	1	5	5	5	5	2	4	2	3	2	2	1
20	4	3	5	4	3	3	3	3	3	3	5	5	2	2	3	4	2	2	3	3	5	5	5	1	4	2	2	2	1	1
21	4	4	5	5	5	5	4	4	4	4	4	4	5	4	4	4	5	3	2	4	4	5	5	2	2	2	3	1	3	1
22	5	5	3	4	3	3	4	3	3	4	4	3	4	4	4	4	3	3	3	4	4	4	4	1	1	1	3	2	1	1
23	1	4	1	1	1	1	2	1	2	1	3	3	3	4	4	3	4	4	4	4	3	4	4	1	2	2	5	2	1	1
24	5	4	4	4	4	4	4	4	5	5	5	5	5	5	5	5	5	5	5	5	5	5	4	2	2	2	4	2	1	1
25	4	4	4	4	4	4	4	4	4	4	3	3	3	3	3	4	3	4	4	4	3	3	4	1	2	2	3	1	4	1
26	5	5	5	5	5	5	5	5	5	4	5	5	4	4	4	4	4	5	5	5	4	5	5	1	2	2	4	1	4	1
27	5	5	5	5	3	3	3	3	5	3	3	3	1	3	3	5	3	3	2	4	3	3	5	2	1	1	4	1	3	1
28	5	5	3	3	3	2	2	3	3	3	3	3	4	3	4	3	3	3	4	3	3	4	4	2	2	1	5	1	3	1
29	5	5	5	5	5	5	5	5	5	3	5	5	5	5	5	5	5	4	5	5	5	5	5	1	2	2	4	1	4	1
30	3	3	3	3	3	3	3	3	4	4	4	4	4	4	4	4	4	4	4	4	4	3	3	2	1	2	4	1	3	1
31	5	4	5	1	1	3	3	3	3	3	4	2	3	4	4	5	4	4	3	4	3	3	5	2	1	2	5	1	3	1
32	3	4	4	4	4	3	3	3	3	3	3	3	3	3	3	3	3	3	3	3	3	3	3	2	1	1	4	2	1	1
33	5	5	5	5	5	5	4	5	5	5	4	4	5	5	5	5	4	3	3	5	5	5	5	1	2	2	4	1	4	1
34	5	5	5	3	4	4	5	5	4	4	5	5	5	5	5	5	2	2	1	4	4	4	5	2	2	2	4	1	3	1
35	5	5	5	4	4	4	4	4	3	5	4	4	3	5	5	5	2	2	2	4	4	5	5	2	2	2	4	1	4	1
36	4	5	5	3	3	3	4	3	4	4	4	2	3	3	3	4	4	4	3	3	3	3	5	1	2	2	4	1	4	1
37	5	5	4	4	4	5	4	4	5	4	4	4	4	4	4	4	2	2	2	4	4	4	4	1	5	2	3	1	5	1
38	5	4	4	4	5	4	4	3	3	4	3	4	3	3	3	3	3	4	2	4	4	4	4	2	4	2	3	2	3	1
39	4	4	3	3	3	4	3	3	3	3	4	4	3	4	4	4	4	4	4	4	4	4	4	2	2	2	4	1	4	1
40	5	5	5	4	4	4	4	4	4	4	4	4	5	5	5	5	5	5	5	5	5	5	5	2	2	2	4	1	4	1
41	4	4	4	5	4	4	4	4	4	3	4	4	4	4	4	4	3	3	4	4	4	4	4	2	1	1	4	1	3	1
42	4	5	5	5	4	3	4	4	5	3	5	4	5	5	5	5	4	4	2	5	5	5	5	1	2	2	4	2	2	1
43	5	5	5	5	5	5	5	5	5	3	5	4	4	4	4	4	4	4	4	4	4	4	4	2	2	2	4	1	2	1
44	3	3	4	4	3	3	3	3	4	4	4	4	3	3	3	4	3	3	4	4	4	4	4	2	2	2	4	1	4	1
45	5	5	5	5	5	5	5	5	5	5	5	5	3	3	3	5	3	3	3	3	5	5	5	2	1	1	4	1	3	1
46	3	4	4	4	4	4	4	4	4	3	3	4	4	3	4	3	4	4	4	4	3	4	4	2	2	2	4	1	3	1
47	5	5	5	5	4	3	5	5	4	4	5	5	5	5	5	5	2	4	3	5	5	5	5	2	1	1	4	1	3	1
48	4	5	5	5	5	5	5	4	5	5	5	5	5	5	4	4	5	4	4	5	5	4	5	2	4	2	2	2	4	1
49	5	5	5	5	5	5	5	5	5	5	5	5	5	5	4	5	4	4	5	4	4	4	4	2	1	2	4	1	3	1
50	5	4	3	3	3	2	4	3	4	3	3	3	4	4	4	5	3	3	2	5	5	5	5	2	3	2	4	1	5	1
51	5	4	5	4	4	4	4	3	5	3	3	3	4	4	4	4	4	4	3	4	4	4	4	2	2	2	4	2	1	1
52	5	5	5	5	5	5	5	5	5	3	5	3	4	5	5	5	4	2	2	5	5	5	5	2	2	2	5	1	4	1
53	4	3	3	3	3	2	3	3	3	2	3	3	4	4	4	4	3	4	2	4	4	4	4	2	2	2	4	2	1	1
54	5	5	5	5	5	5	4	5	5	3	4	4	5	4	4	4	3	3	2	4	4	4	4	2	3	2	3	1	5	1
55	5	5	5	5	5	5	5	5	5	4	4	4	4	4	4	4	3	4	2	5	5	4	5	2	1	2	4	1	3	1
56	5	4	4	4	4	4	4	4	4	3	3	4	4	4	4	5	3	3	3	4	4	4	4	2	1	1	4	1	3	1
57	5	5	5	5	5	4	4	4	4	4	5	4	3	2	2	3	3	2	2	5	5	5	5	2	1	2	4	1	3	1
58	4	4	4	4	3	3	4	4	5	4	3	5	4	4	4	4	4	3	2	4	4	4	4	2	2	2	4	2	2	1
59	5	5	5	4	3	3	3	3	4	4	4	5	5	5	5	5	3	4	2	4	4	5	5	2	2	3	4	1	4	1
60	4	4	4	5	5	5	4	5	5	4	4	4	4	4	3	4	4	5	4	4	4	4	4	1	3	2	4	1	5	1
61	4	3	4	4	3	3	4	4	4	4	4	3	4	4	4	4	4	4	3	4	4	4	4	2	1	1	4	1	3	1
62	5	4	5	4	4	4	4	4	5	4	5	5	5	5	5	5	5	3	5	5	5	5	5	1	1	1	4	1	2	1
63	4	4	4	4	4	4	4	4	4	4	4	4	4	4	4	4	4	4	3	4	4	4	4	2	1	2	4	2	3	1
64	4	4	4	5	5	4	5	5	5	3	5	4	4	4	4	5	3	4	2	4	5	5	5	2	3	2	3	1	5	1
65	4	5	5	4	4	3	4	4	4	3	4	4	4	4	4	4	3	4	3	4	4	4	4	2	3	2	3	1	5	1
66	4	5	5	4	4	4	4	4	4	5	4	4	5	5	5	5	4	3	2	4	4	4	5	2	2	2	5	1	1	1
67	4	4	4	4	3	4	5	3	5	4	3	4	4	4	5	5	4	5	3	5	5	5	5	1	2	2	5	2	1	1
68	5	5	5	1	1	1	3	2	3	3	3	3	5	5	5	5	3	5	1	5	5	5	5	1	3	2	4	2	2	1
69	5	5	5	5	4	4	4	4	4	3	4	3	3	3	4	4	4	5	4	3	4	5	5	1	4	2	3	2	2	1
70	5	5	5	5	5	4	5	5	4	4	5	5	5	5	5	5	1	1	3	5	5	5	5	1	2	2	4	1	4	1
71	4	4	4	3	4	3	4	3	3	4	4	4	2	4	4	4	3	4	2	5	5	4	5	2	2	2	5	2	1	1
72	5	5	5	5	4	4	5	5	4	2	4	4	4	5	5	3	2	2	2	4	4	4	4	1	4	2	3	1	5	1
73	4	4	4	4	4	4	5	5	4	2	4	5	4	5	5	3	2	2	2	4	5	4	4	1	5	2	3	1	5	1
74	1	3	3	4	4	3	3	4	4	4	4	3	4	4	3	4	4	4	3	4	3	4	3	1	5	2	3	1	5	1
75	4	3	4	4	3	4	3	3	4	3	3	4	2	4	4	5	2	5	4	4	4	4	5	2	5	2	2	2	5	1
76	3	3	3	4	4	4	3	4	4	4	3	4	4	4	5	4	2	2	2	4	4	4	5	1	5	2	2	1	5	1
77	3	3	3	4	4	4	3	4	4	4	3	4	4	4	5	4	2	2	2	4	4	4	5	1	5	2	2	1	5	1
78	5	5	5	5	5	5	4	5	4	4	4	5	4	4	5	4	4	3	4	4	4	4	5	1	5	2	2	1	5	1
79	5	5	5	5	5	5	4	5	5	3	4	4	4	4	5	4	4	4	4	4	5	4	4	1	5	2	2	1	5	1
80	5	5	4	4	4	5	4	5	5	5	4	5	4	4	5	5	4	5	5	4	4	4	5	2	5	2	2	1	5	1
81	4	5	4	5	5	4	4	4	4	4	4	4	4	5	5	5	2	2	2	4	5	5	5	1	5	2	4	2	5	1
82	4	5	5	5	5	4	4	4	4	4	4	4	4	4	4	4	2	2	2	4	4	4	4	1	5	2	3	1	5	1
83	5	5	5	5	5	5	3	3	3	4	4	4	4	4	4	5	2	2	2	4	4	4	4	1	5	2	3	1	5	1
84	4	4	4	5	5	5	4	5	4	5	4	4	4	4	4	4	2	2	2	4	4	4	4	2	5	2	3	1	5	1
85	4	5	5	5	5	5	5	5	5	5	5	4	3	5	5	5	2	4	2	4	4	4	4	1	5	2	3	1	5	1
86	4	4	4	4	4	4	4	4	4	2	4	4	4	4	4	4	4	2	2	4	4	4	4	1	5	2	3	1	5	1
87	4	4	4	5	4	4	5	5	4	4	5	3	4	4	4	4	4	4	4	5	4	4	4	2	5	2	2	1	5	1
88	4	4	4	5	4	4	5	4	5	4	4	4	5	4	4	4	4	4	4	5	4	5	4	2	5	2	3	1	5	1
89	5	5	5	5	5	5	5	5	4	4	5	3	4	4	4	4	4	5	5	4	4	4	4	2	5	2	2	1	5	1
90	5	5	5	5	5	5	4	5	5	4	5	4	3	5	5	5	3	3	2	5	5	5	5	1	3	2	4	1	4	1
91	3	4	5	4	3	5	4	4	4	4	4	4	4	4	4	4	3	3	3	4	4	4	4	1	5	2	1	1	5	1
92	5	5	4	3	4	4	3	3	5	4	3	5	4	4	4	5	3	2	1	5	5	5	5	1	4	2	4	1	5	1
93	4	4	4	4	4	4	4	4	4	4	4	4	4	4	4	4	3	3	3	4	4	4	4	1	3	2	3	1	5	1
94	5	5	5	5	5	5	5	5	5	4	4	4	4	4	4	4	1	1	1	5	5	5	5	1	5	2	3	1	5	1
95	5	4	4	4	5	5	4	4	5	5	4	5	3	3	4	4	4	4	3	4	5	4	5	1	4	2	3	1	5	1
96	4	4	4	4	4	4	4	4	4	3	3	3	3	3	3	4	4	4	4	3	3	3	4	1	5	2	4	1	4	1
97	3	4	4	4	4	5	5	5	4	5	4	4	4	3	4	4	3	3	2	3	4	4	4	2	3	2	3	1	5	1
98	4	3	4	4	4	4	4	4	4	4	4	4	4	3	4	4	2	2	2	4	4	4	4	1	5	2	4	1	5	1
99	3	3	4	3	3	3	3	3	3	3	3	3	4	4	4	4	4	5	4	4	4	4	4	1	2	2	5	2	1	1
100	4	4	4	4	4	4	5	4	5	5	4	5	5	4	5	4	4	5	5	5	4	5	5	1	2	2	4	1	4	1
101	5	5	5	5	5	5	5	5	5	4	5	4	5	5	5	5	4	4	1	5	5	5	5	2	2	2	4	1	4	1
102	4	4	4	4	4	4	4	4	4	3	4	4	4	4	4	4	4	4	3	4	4	4	4	1	1	1	4	1	3	1
103	4	5	5	5	5	5	5	5	5	3	5	5	3	3	3	3	3	3	3	4	4	4	4	2	2	2	4	1	4	1
104	5	5	5	5	5	4	4	5	5	5	5	4	3	3	4	3	3	4	3	4	3	4	5	2	2	2	4	1	4	1
105	5	5	5	5	5	5	5	3	5	5	5	5	5	5	5	5	3	3	1	5	5	5	5	2	2	2	4	1	4	1
106	5	5	5	5	5	5	5	5	5	5	5	5	5	5	5	5	5	5	5	5	5	5	5	2	2	2	4	1	3	1
107	5	5	5	5	5	5	5	5	5	2	5	3	5	5	5	5	2	3	2	5	5	5	5	1	1	1	4	1	3	1
108	5	4	4	5	4	4	4	5	4	4	4	5	3	4	4	5	2	2	2	4	5	5	5	1	2	2	4	2	2	1
109	4	5	5	5	3	5	3	4	5	3	4	5	3	3	4	4	3	5	3	5	5	5	5	1	1	2	4	1	3	1
110	5	5	5	5	5	5	5	5	5	4	5	5	5	5	4	4	5	5	5	5	4	5	4	1	1	2	4	2	1	1
111	5	5	5	5	5	5	5	5	5	5	5	4	5	5	5	5	3	4	3	5	5	4	5	2	2	2	4	1	4	1
112	5	4	4	5	4	4	4	5	5	5	5	5	5	4	4	4	4	4	4	4	4	4	5	1	3	2	4	1	5	1
113	5	5	5	5	5	5	5	5	5	4	4	4	4	4	4	4	1	1	2	5	5	5	5	1	2	2	4	1	4	1
114	5	5	3	3	3	4	3	4	4	3	3	3	4	3	4	4	3	3	3	3	4	4	4	1	2	2	4	1	4	1
115	4	5	4	4	3	3	3	3	3	3	4	3	4	4	4	4	4	4	3	4	4	5	5	2	2	3	4	2	2	1
116	5	5	5	4	4	4	5	5	4	4	4	4	5	5	5	5	4	4	5	5	5	5	5	1	3	2	4	1	5	1
117	5	5	5	4	4	4	4	5	5	4	4	4	4	4	4	4	1	2	2	4	4	5	5	1	2	2	4	1	4	1
118	4	3	4	4	3	5	4	4	4	4	4	4	2	3	3	4	4	3	3	3	3	4	5	2	2	2	4	1	4	1
119	4	4	4	3	3	4	3	3	3	5	4	4	3	4	4	4	4	4	2	4	4	4	5	2	2	2	4	2	1	1
120	5	5	5	4	5	5	5	5	5	5	5	5	5	4	5	5	4	5	5	5	5	5	5	2	1	2	4	2	1	1
121	5	5	5	4	5	4	5	5	5	5	5	5	5	5	5	5	5	5	5	5	5	5	5	1	2	2	4	1	4	1
122	5	5	5	3	3	4	4	4	5	4	4	4	4	4	4	5	3	2	3	5	5	5	5	2	2	2	4	1	3	1
123	4	4	4	4	3	4	2	4	4	3	4	3	4	4	4	4	3	3	3	4	4	4	4	1	3	2	4	2	3	1
124	5	5	5	4	5	5	5	4	5	5	5	5	5	5	5	5	5	5	2	5	5	5	5	2	3	2	4	1	5	1
125	5	4	5	5	5	5	4	5	5	5	5	5	5	5	5	5	1	1	1	5	5	5	5	2	1	2	4	1	3	1
126	5	5	5	5	5	3	4	4	4	3	4	4	4	4	3	4	4	4	3	4	4	3	4	2	2	2	4	2	1	1
127	4	4	5	4	4	4	4	4	5	4	4	4	4	4	4	4	4	4	4	4	4	4	4	1	2	2	4	1	4	1
128	4	4	4	5	5	4	4	4	4	4	4	4	5	5	5	5	4	2	2	4	5	5	5	2	2	2	4	2	2	1
129	5	5	5	3	3	3	3	3	3	5	5	3	3	5	5	5	3	3	5	5	5	5	5	1	2	1	4	1	4	1
130	5	5	5	5	5	5	5	4	5	4	4	3	4	4	5	5	2	3	2	4	4	5	5	1	3	2	3	1	5	1
131	4	3	4	4	3	4	4	4	3	4	4	4	3	3	3	3	3	3	3	3	3	3	4	1	2	2	4	1	4	1
132	5	5	5	4	5	5	5	5	5	5	5	3	5	5	5	5	5	5	5	5	5	5	5	1	2	2	4	1	4	1
133	5	5	5	5	5	5	4	5	5	5	4	5	5	5	5	5	4	3	1	5	5	5	5	1	2	2	4	2	2	1
134	4	4	5	4	4	3	4	4	4	3	4	5	4	5	4	4	3	4	2	4	4	4	4	2	5	2	4	1	5	1
135	4	3	3	4	4	2	3	2	3	3	3	4	4	3	3	3	2	4	2	4	4	4	4	1	5	2	3	1	5	1
136	4	4	5	5	5	5	5	5	5	3	4	5	5	5	5	4	2	1	1	4	4	4	4	1	4	2	3	1	5	1
137	4	5	4	5	5	5	4	5	4	5	4	5	4	5	4	5	2	3	2	4	4	4	4	1	1	1	4	1	3	1
138	5	5	5	4	4	5	5	5	4	4	5	4	4	3	4	4	2	1	2	5	5	4	4	1	2	2	4	1	3	1
139	5	5	5	5	4	4	5	5	4	4	5	5	4	5	5	5	2	1	2	5	5	4	5	1	3	2	4	1	5	1
140	5	4	5	4	4	4	4	4	4	4	5	4	5	4	5	4	2	3	2	4	4	5	4	2	1	1	4	1	3	1
141	4	4	4	4	5	5	4	4	5	4	4	4	5	4	4	4	1	1	1	4	4	5	4	2	2	2	4	1	4	1
142	4	5	5	5	5	4	4	5	4	4	4	5	4	5	4	5	2	3	3	4	4	4	4	1	1	1	4	1	3	1
143	4	3	4	4	4	4	3	4	4	4	4	4	4	3	4	3	3	4	3	4	3	4	3	2	2	2	4	1	4	1
144	4	4	3	2	4	4	3	4	4	4	4	4	3	4	4	4	4	2	2	4	3	4	3	2	2	2	3	1	3	1
145	4	4	4	4	4	4	3	4	4	4	4	4	4	4	4	4	4	3	2	4	4	3	4	1	2	2	4	1	4	1
146	4	3	4	3	4	3	4	4	3	4	4	3	3	3	3	2	4	3	3	3	4	4	4	1	2	2	3	1	4	1
147	5	5	4	4	4	4	5	5	4	4	4	4	4	4	4	4	2	1	2	4	4	4	4	2	3	2	4	1	5	1
148	4	3	4	3	4	5	5	4	3	2	4	3	4	4	3	3	1	1	2	4	4	4	5	1	1	1	4	1	3	1
149	5	3	5	3	3	4	4	4	4	2	3	3	3	4	4	4	1	2	1	4	4	4	3	1	1	1	4	1	3	1
150	4	5	4	3	4	3	5	4	4	2	3	4	4	4	3	3	1	1	1	4	4	3	4	1	1	1	3	1	2	1
151	5	4	3	4	5	4	4	4	3	3	4	4	5	3	4	3	2	2	1	3	4	5	4	1	1	1	3	1	2	1
152	4	4	4	4	4	4	4	5	5	4	5	5	5	4	4	4	1	1	2	4	4	4	4	1	2	2	4	1	4	1
153	4	4	4	4	4	3	4	4	4	3	4	4	4	4	4	4	2	2	2	4	4	4	4	1	2	2	4	1	1	1
154	4	3	4	4	4	3	4	4	4	3	4	4	5	4	4	4	2	1	2	4	4	4	4	2	2	2	4	1	1	1
155	4	3	3	4	4	4	3	3	4	4	4	4	4	3	3	4	4	2	2	3	2	3	2	1	3	2	4	1	3	1
156	4	4	4	4	3	3	3	5	4	3	3	4	4	4	4	4	4	3	2	3	3	4	4	1	2	2	4	1	2	1
157	4	5	5	4	4	4	5	5	4	4	4	5	4	4	4	5	2	2	1	4	5	4	5	1	1	1	4	1	3	1
158	5	3	4	5	4	5	4	2	4	4	4	3	4	3	2	4	1	2	2	4	5	4	5	1	4	2	3	1	5	1
159	4	5	4	3	3	4	5	4	5	4	4	5	3	4	3	4	4	3	2	3	4	3	4	2	3	2	4	1	5	1
160	4	4	5	4	4	5	5	3	4	4	5	4	3	3	3	4	2	1	1	4	4	4	4	2	4	2	3	1	5	1
161	4	3	4	4	3	3	4	3	4	4	4	5	3	4	3	4	3	3	4	3	4	4	5	2	2	2	3	1	4	1
162	4	4	5	3	2	3	5	4	4	4	5	4	3	2	3	4	4	3	4	3	3	3	3	2	1	1	3	1	3	1
163	4	2	4	2	4	2	3	2	4	3	4	3	3	3	2	4	1	1	2	4	4	5	4	1	3	2	3	2	1	1
164	4	5	4	3	4	4	5	5	4	4	4	5	3	4	3	4	2	3	2	4	3	4	3	2	1	1	4	1	3	1
165	5	3	4	5	3	4	4	3	5	4	5	3	4	5	4	4	2	2	1	4	5	4	5	2	3	2	3	1	5	1
166	4	4	5	4	5	3	4	3	4	3	4	4	4	3	4	5	3	2	2	4	5	4	5	2	1	1	3	1	3	1
167	4	3	4	3	4	5	4	5	4	4	3	4	3	2	3	3	3	3	2	3	4	3	4	2	1	1	3	1	3	1
168	4	3	4	2	4	3	3	3	3	3	2	3	3	2	2	3	1	1	2	4	5	4	5	2	3	2	3	2	2	1
169	4	4	3	4	5	4	4	3	4	4	4	4	3	3	3	4	3	2	2	4	3	4	3	2	1	1	3	1	3	1
170	4	4	5	4	3	5	4	2	4	4	4	3	3	4	3	4	1	2	2	4	5	4	5	1	3	2	3	1	5	1
171	4	3	4	2	4	2	3	2	4	3	3	4	4	3	3	4	2	2	1	4	4	3	4	2	3	2	3	2	1	1
172	3	2	3	2	3	2	3	3	3	2	3	3	4	3	4	3	2	2	2	3	4	3	5	1	1	1	3	2	1	1
173	4	3	4	4	3	5	3	3	4	3	4	3	4	3	2	4	2	1	2	4	5	4	5	1	1	1	3	1	3	1
174	5	3	4	4	3	4	3	2	4	3	4	3	4	3	2	4	2	2	2	4	4	5	4	2	1	1	3	1	3	1
175	4	4	5	3	3	4	4	3	4	4	4	3	4	3	4	3	2	2	2	3	4	3	4	1	1	1	4	1	3	1
176	4	4	4	5	4	4	4	4	5	5	4	4	4	4	3	4	2	3	2	4	5	4	4	2	1	1	3	1	3	1
177	4	4	4	4	4	4	4	4	3	3	4	3	4	4	4	5	2	2	2	4	5	4	4	1	1	1	3	1	3	1
178	4	4	4	5	3	4	5	4	4	3	4	5	4	3	4	4	2	2	2	4	4	4	5	1	1	1	4	1	3	1
179	4	5	4	4	5	4	5	5	5	4	5	4	4	3	3	4	2	2	2	4	4	3	5	1	1	1	4	1	3	1
180	3	2	3	2	3	2	3	4	3	3	3	3	4	4	3	3	3	4	2	4	4	3	4	1	1	1	3	2	1	1
181	4	4	5	3	4	3	5	4	4	4	3	4	4	5	4	4	2	1	2	4	4	5	4	1	1	2	3	1	3	1
182	4	3	2	2	3	2	3	3	4	4	3	4	4	4	4	3	2	4	2	3	4	3	5	1	1	1	4	2	1	1
183	4	3	3	2	2	2	3	3	3	3	3	3	4	4	4	3	3	4	2	3	4	4	5	1	1	1	3	2	1	1
184	4	3	4	3	3	2	3	3	4	3	3	4	4	4	3	5	4	5	1	3	4	4	5	2	1	1	3	2	1	1
185	2	3	2	2	3	2	3	2	3	3	3	4	4	4	3	4	4	5	2	3	4	4	5	1	1	1	3	2	1	1
186	4	3	4	4	3	3	4	3	4	3	3	4	4	4	4	3	2	5	3	5	4	4	4	1	2	2	3	2	1	1
187	4	3	2	1	2	2	3	3	3	2	3	4	4	4	3	4	4	5	2	3	3	3	5	1	1	1	4	2	1	1
188	5	5	5	4	5	5	5	5	5	5	4	4	4	5	5	5	2	1	2	5	4	5	4	2	4	2	2	1	5	1
189	5	5	4	5	4	5	5	5	5	4	4	4	4	5	4	5	2	1	2	5	5	5	5	2	4	2	2	1	5	1
190	4	5	4	4	4	4	4	4	4	3	4	4	3	4	5	4	4	2	4	4	4	4	5	1	2	1	4	1	2	1
191	5	5	4	5	5	3	5	5	4	3	4	4	4	4	4	4	2	2	2	4	4	4	4	2	2	2	4	1	4	1
192	5	5	5	4	4	5	5	5	5	5	4	5	4	5	5	4	3	4	2	5	4	4	5	2	3	2	4	1	5	1
193	4	4	5	4	4	4	3	4	4	4	4	5	4	5	4	4	3	4	3	4	4	5	4	2	2	2	3	1	3	1
194	4	4	4	5	5	4	4	4	4	4	3	4	4	5	4	5	3	4	2	5	5	5	5	2	3	2	4	1	5	1
195	5	4	5	4	4	4	4	5	4	4	4	5	4	5	5	4	3	1	2	5	5	5	5	2	1	1	3	1	2	1
196	4	4	5	5	4	5	4	5	5	5	4	5	5	5	4	4	3	5	3	5	4	4	4	2	1	2	4	1	3	1
197	4	5	5	5	5	5	5	5	5	5	4	5	4	4	4	5	4	2	3	4	5	3	5	2	3	2	3	1	5	1
198	4	4	5	4	5	4	4	5	4	4	5	4	5	4	4	4	4	3	3	4	4	4	5	2	1	2	4	1	3	1
199	4	3	4	2	3	2	3	3	3	3	3	4	4	4	3	4	4	5	4	3	4	4	5	1	2	2	4	2	1	1
200	5	5	4	4	5	4	5	5	4	4	4	5	4	5	4	5	3	1	1	5	5	5	4	2	3	2	4	1	5	1
201	4	5	5	5	5	5	5	5	5	5	5	4	5	5	5	4	3	3	2	4	5	5	5	1	1	2	4	1	2	1
202	3	4	3	3	2	2	3	2	4	2	3	3	4	4	3	4	4	2	3	4	3	3	4	2	2	2	3	2	1	1
203	5	4	5	5	5	4	5	5	5	4	5	5	5	5	5	5	5	3	2	4	5	5	5	2	3	2	3	1	5	1
204	4	4	4	5	4	5	5	4	5	3	3	5	4	5	4	5	4	3	5	5	4	3	4	2	3	2	4	1	3	1
205	5	4	5	5	5	5	5	5	4	5	5	5	5	5	4	4	2	3	3	4	5	5	5	1	2	2	3	1	4	1
206	4	5	5	5	5	4	5	5	5	5	5	4	5	4	5	4	4	4	3	5	5	4	4	2	2	2	4	1	4	1
207	3	3	3	4	2	2	3	2	3	3	3	4	4	4	4	4	2	2	3	4	3	4	4	2	1	1	4	2	1	1
208	4	4	5	4	4	5	5	4	4	5	5	4	5	4	5	5	3	2	3	4	5	4	5	1	2	2	4	1	4	1
209	5	5	4	4	4	4	5	5	4	4	5	4	4	5	5	5	3	3	3	4	5	4	5	1	2	2	4	1	4	1
210	4	4	4	4	4	4	5	4	5	4	4	3	4	5	3	5	3	4	4	3	3	4	4	1	3	2	4	1	3	1
211	4	4	4	4	5	5	5	5	5	5	4	5	5	5	5	5	5	5	3	5	5	5	4	1	1	2	4	1	3	1
212	4	5	5	5	5	5	5	4	5	4	5	4	4	5	5	4	5	5	2	4	3	4	4	2	2	2	4	1	4	1
213	5	5	5	4	5	5	5	5	4	5	5	5	5	5	5	4	1	3	1	5	5	5	5	2	2	2	4	1	4	1
214	5	5	5	5	5	5	5	5	5	5	4	4	4	5	4	5	1	2	1	4	5	5	4	2	1	2	4	1	3	1
215	4	5	4	4	4	5	4	5	4	5	4	4	5	4	4	5	3	3	2	4	4	4	4	1	1	2	4	1	3	1
216	4	4	5	4	4	5	4	4	5	4	4	4	4	4	4	4	3	2	2	3	2	3	3	1	3	2	3	1	5	1
217	4	5	4	4	5	3	4	5	4	3	4	4	5	4	3	4	2	1	2	4	5	4	4	2	1	2	3	1	3	1
218	4	4	5	3	4	4	4	4	5	4	5	4	4	5	4	4	3	3	2	5	4	4	4	2	1	2	4	1	2	1
219	4	4	5	4	4	5	4	4	5	3	3	4	4	5	4	3	1	2	3	4	4	5	4	1	1	2	4	1	3	1
220	4	3	4	3	4	3	4	5	4	5	4	4	5	4	3	4	4	2	2	3	4	4	5	1	2	2	4	1	4	1
221	5	4	5	4	5	4	4	5	4	3	4	4	4	5	4	5	3	2	3	4	5	4	4	1	1	2	4	1	3	1
222	4	4	5	4	4	4	4	3	4	4	4	4	5	5	4	3	2	4	2	3	4	3	4	2	1	1	4	1	3	1
223	4	4	4	3	4	3	5	4	4	4	4	5	4	4	4	5	5	3	2	3	4	4	4	2	2	2	3	2	1	1
224	5	4	5	4	5	4	5	4	4	4	4	5	4	4	4	5	2	2	1	4	4	4	5	1	2	2	4	1	4	1
225	3	3	3	2	2	3	2	3	3	2	3	3	3	2	3	2	4	4	3	3	3	3	4	2	1	1	3	1	3	1
226	5	4	5	4	4	5	5	4	5	5	4	5	5	5	4	4	3	4	3	4	4	5	5	1	2	2	4	1	4	1
227	4	3	3	3	3	3	3	3	3	3	3	4	4	4	4	4	4	4	2	4	4	4	4	2	2	2	2	2	1	2
228	5	5	5	5	5	5	5	3	3	5	5	4	5	5	5	5	4	4	5	5	5	5	5	1	3	2	2	1	5	2
229	4	4	4	4	4	3	3	4	5	3	3	4	3	3	3	3	3	3	3	3	3	3	3	2	1	1	4	1	2	2
230	2	3	3	3	2	1	1	1	2	1	1	2	2	2	3	4	4	4	4	4	3	4	5	1	4	2	2	1	5	2
231	3	4	4	3	3	4	3	3	4	3	4	5	3	3	3	3	4	4	4	3	3	3	3	1	1	1	3	1	2	2
232	4	4	3	3	3	3	3	3	3	3	4	3	3	4	4	3	3	3	3	3	4	4	4	2	1	1	4	1	2	2
233	5	4	3	3	3	4	3	3	3	3	3	3	4	3	4	4	4	4	3	3	4	4	4	1	5	2	1	1	5	2
234	4	4	4	4	4	3	4	4	4	4	4	4	4	4	4	4	2	2	2	4	4	4	4	2	2	2	2	1	4	2
235	4	4	4	4	3	3	4	4	4	3	2	4	3	4	4	4	2	3	2	4	4	4	4	2	2	2	2	1	3	2
236	5	5	5	5	5	5	5	5	4	4	4	4	3	5	5	5	4	4	3	5	4	4	4	2	3	2	3	1	4	2
237	5	4	5	5	4	4	4	4	4	3	4	3	3	4	3	4	4	2	2	4	3	4	3	2	3	2	3	1	5	2
238	4	4	4	4	4	4	4	4	4	4	4	4	4	4	4	4	5	3	2	4	5	5	5	2	4	2	1	1	5	2
239	4	4	4	5	4	4	4	4	5	4	4	4	2	4	4	4	2	2	4	4	5	5	4	1	5	3	2	1	5	2
240	4	4	4	3	4	4	4	3	4	4	4	4	3	4	5	5	3	3	3	4	4	4	4	1	5	3	1	1	5	2
241	5	5	4	3	3	4	4	4	4	4	5	3	5	4	4	5	4	4	4	4	3	5	3	1	2	2	4	1	4	2
242	4	4	4	4	4	4	5	5	5	5	5	5	5	5	5	5	3	4	2	5	5	5	5	2	3	2	3	1	5	2
243	4	5	4	4	4	4	4	4	4	4	4	4	4	4	4	4	2	2	2	4	4	4	4	2	5	2	2	1	5	2
244	4	4	4	4	4	4	4	4	4	4	4	4	5	5	4	4	3	3	3	4	4	4	4	2	4	2	2	1	5	2
245	3	3	3	3	3	3	3	3	3	5	3	3	3	3	3	3	3	3	3	3	3	3	3	1	4	2	3	1	4	2
246	1	3	3	3	5	5	5	5	4	5	5	5	4	4	4	5	5	3	5	5	5	5	5	2	2	2	3	2	2	2
247	3	3	3	3	3	3	3	3	3	4	4	4	4	4	4	3	3	3	4	4	4	4	4	2	3	2	2	1	5	2
248	3	3	3	4	4	4	4	4	4	3	4	4	4	4	3	4	3	3	3	4	4	5	5	2	4	2	3	1	5	2
249	5	4	5	5	4	4	4	4	5	5	4	5	4	4	4	4	3	2	2	5	5	5	5	2	3	2	3	1	4	2
250	4	4	4	2	3	3	4	3	4	3	4	5	4	3	4	4	2	3	2	5	4	4	4	2	2	2	3	2	1	2
251	3	2	2	2	2	2	2	2	2	2	2	2	4	4	4	4	4	3	4	4	4	4	4	2	3	2	2	2	2	2
252	4	4	4	4	4	2	3	3	3	3	3	3	3	3	3	4	2	3	2	4	4	3	4	2	2	2	2	2	1	2
253	4	4	4	5	4	4	4	4	4	4	4	4	4	4	4	4	3	2	3	4	4	4	4	2	3	2	3	2	1	2
254	5	4	4	4	4	4	4	4	4	4	4	4	4	4	5	4	4	4	2	4	4	4	4	1	4	2	4	1	5	2
255	5	5	4	5	4	4	4	4	4	5	4	5	4	4	4	5	2	2	1	5	4	5	4	2	2	2	3	2	2	2
256	4	3	4	5	4	3	4	3	4	2	4	4	4	4	4	4	4	4	3	4	4	4	4	2	1	2	2	2	1	2
257	4	4	4	4	4	4	4	4	4	3	4	4	4	4	4	4	3	3	3	4	4	4	4	2	2	2	3	1	3	2
258	5	4	5	5	5	4	4	5	4	4	4	4	5	5	4	4	3	4	2	5	4	4	5	2	3	2	4	1	3	2
259	3	4	4	4	4	4	4	5	5	4	4	4	3	3	3	3	3	3	3	3	4	4	3	1	4	2	2	1	5	2
260	3	3	4	4	4	4	3	4	3	3	3	4	4	4	4	4	4	3	3	4	4	4	4	2	5	2	2	1	5	2
261	3	3	4	4	3	3	3	4	3	4	4	4	3	3	3	4	3	3	3	3	3	3	3	1	4	2	3	1	5	2
262	4	4	4	3	4	3	3	3	3	3	3	3	4	4	4	4	4	4	4	3	4	4	4	2	2	2	4	1	1	2
263	5	5	5	4	4	4	4	5	5	5	5	5	5	5	4	5	2	2	1	5	4	5	5	2	1	1	1	1	2	2
264	5	4	5	5	5	5	5	4	4	4	4	4	4	4	4	4	4	3	2	3	5	4	4	1	3	2	3	1	5	2
265	4	4	5	4	4	4	4	4	4	5	4	3	4	5	4	4	1	1	1	5	4	5	5	2	2	2	2	1	4	2
266	4	4	4	4	3	4	3	3	3	3	3	4	4	4	4	4	2	3	2	4	4	4	4	2	1	2	4	1	3	2
267	5	5	5	4	5	4	4	3	5	4	5	4	4	4	4	5	3	3	3	4	4	4	4	2	1	1	2	1	2	2
268	5	4	5	5	5	3	3	4	4	4	4	5	4	4	4	5	4	4	3	4	4	5	4	2	1	1	2	1	2	2
269	3	5	4	3	4	4	4	4	4	3	3	3	4	4	4	4	4	4	4	4	4	4	4	1	1	1	1	1	2	2
270	4	4	4	3	4	5	4	5	5	4	4	3	4	4	4	5	3	3	3	4	3	4	4	1	1	1	1	2	2	2
271	4	5	5	4	4	5	4	5	5	4	4	5	4	4	4	5	3	3	3	4	4	4	5	1	1	1	1	2	2	2
272	4	3	5	3	4	4	4	3	4	5	5	4	3	4	3	4	3	3	4	5	3	4	4	1	1	1	1	1	2	2
273	3	4	5	3	3	4	3	4	4	5	5	5	4	4	4	4	3	3	2	4	4	5	5	2	2	2	4	1	4	2
274	3	3	3	3	3	2	3	3	3	3	3	3	3	4	4	4	4	4	4	4	4	4	5	2	1	2	4	2	1	2
275	5	3	4	4	3	3	3	4	4	4	4	4	4	4	5	5	3	2	2	5	5	5	5	2	2	2	4	2	1	2
276	5	5	5	5	5	5	5	5	5	5	5	5	4	5	5	4	2	2	1	4	4	5	5	2	4	2	1	1	3	2
277	5	5	5	5	5	5	5	5	5	5	5	5	5	5	5	4	1	1	1	5	4	3	4	1	5	2	1	2	5	2
278	5	5	5	5	5	5	5	5	5	4	5	5	5	5	5	4	1	1	1	5	5	5	5	1	5	2	1	2	5	2
279	5	5	5	5	5	5	5	5	5	5	5	5	5	5	5	4	1	1	1	5	5	5	5	2	5	2	1	1	3	2
280	4	4	4	4	5	4	5	5	4	4	4	4	4	4	4	4	3	2	2	4	4	4	4	1	5	2	2	2	1	2
281	5	5	5	5	5	5	5	5	5	5	5	5	5	5	3	4	1	3	5	3	5	4	5	2	4	2	2	1	2	2
282	5	4	5	4	5	4	5	4	5	4	5	4	5	4	4	5	4	5	4	4	4	4	4	2	3	2	2	1	2	2
283	4	4	5	4	3	4	4	4	3	2	5	4	5	4	5	5	3	4	3	3	4	4	5	1	5	1	2	1	5	2
284	4	5	5	3	3	5	4	3	5	5	5	5	4	5	5	5	3	3	3	5	4	5	5	1	5	2	1	1	5	2
285	4	3	3	4	3	4	4	3	4	3	4	3	4	3	4	3	4	3	3	4	3	4	4	2	3	2	2	2	3	2
286	4	3	4	3	3	3	3	3	3	3	3	3	4	4	4	3	3	3	3	3	4	4	4	2	2	2	2	2	1	2
287	4	4	4	5	4	5	5	4	5	5	4	4	4	4	4	5	3	3	4	4	4	4	5	1	5	2	1	1	5	2
288	4	4	4	4	3	4	4	4	4	4	4	4	4	4	4	4	4	4	2	4	4	4	4	2	3	2	3	1	5	2
289	5	4	4	5	5	3	4	4	4	4	4	4	4	4	4	4	4	2	2	4	4	4	4	2	4	2	2	2	4	2
290	4	5	4	4	4	4	3	3	4	3	4	4	3	3	4	4	3	3	3	4	4	4	4	2	2	2	3	2	1	2
291	4	4	4	3	3	3	4	3	4	4	3	3	3	3	3	4	3	3	2	4	4	4	4	2	1	2	4	1	3	2
292	3	3	2	2	3	3	2	2	3	3	3	3	3	3	4	4	2	2	2	3	4	4	4	2	1	2	2	2	1	2
293	4	3	3	3	3	3	4	4	3	4	3	4	3	4	4	3	3	4	2	4	4	4	5	2	2	2	3	1	4	2
294	5	4	4	3	4	4	4	3	5	4	5	3	5	5	4	5	4	3	4	5	5	4	5	1	3	2	3	1	3	2
295	4	3	4	4	4	5	3	4	4	5	4	4	3	4	4	4	4	3	2	4	4	5	5	1	5	2	1	1	5	2
296	3	3	3	5	3	4	3	3	3	3	3	5	5	4	3	3	3	3	3	4	4	3	5	2	2	2	2	1	2	2
297	4	4	4	4	4	4	4	4	4	3	4	4	4	4	4	4	2	2	2	4	4	4	4	1	4	2	2	1	5	2
298	4	5	4	4	4	5	5	3	4	3	4	4	5	4	4	4	2	2	2	4	4	5	5	2	4	2	1	2	3	2
299	5	5	5	5	5	5	5	5	5	5	5	4	4	5	5	4	2	2	4	5	5	5	5	1	5	2	1	1	5	2
300	4	4	4	4	4	4	3	3	3	3	3	4	3	4	3	3	3	3	3	4	3	3	3	2	4	2	2	1	5	2
301	4	5	5	5	5	5	4	5	5	5	5	5	5	5	4	5	1	1	1	5	5	5	5	2	5	2	1	1	5	2
302	3	3	3	5	5	5	5	5	5	5	5	5	5	5	5	5	1	3	1	5	5	5	5	2	4	2	1	1	5	2
303	4	5	5	5	5	5	4	5	5	4	4	4	5	5	5	4	1	1	1	5	5	5	5	2	4	2	2	1	5	2
304	5	4	4	5	5	4	5	5	5	5	5	4	4	4	4	4	3	2	1	5	5	5	5	1	5	2	2	1	5	2
305	5	5	5	5	5	5	4	4	4	5	5	5	5	5	4	4	3	3	1	5	5	5	5	2	4	2	2	1	1	2
306	3	3	3	3	3	3	3	3	4	4	3	4	3	3	3	3	3	3	3	3	3	3	3	1	5	2	1	1	5	2
307	4	4	4	4	5	4	4	4	4	4	3	4	4	4	4	4	1	1	2	4	5	4	4	2	5	2	3	1	3	2
308	4	4	3	5	5	4	3	3	4	3	3	3	5	5	5	5	4	4	1	5	5	5	5	1	5	2	2	2	5	2
309	5	3	5	5	5	5	5	5	5	5	5	3	5	5	3	5	1	1	2	5	5	5	5	2	5	2	1	1	5	2
310	5	5	5	5	5	5	5	5	5	4	4	5	5	5	5	5	1	1	1	5	5	5	5	1	5	2	2	1	5	2
311	5	5	5	5	5	5	5	5	5	5	5	5	5	5	5	4	1	2	1	5	5	5	5	1	5	2	3	1	5	2
312	5	5	5	5	5	5	5	5	5	5	5	5	5	5	5	5	2	2	1	5	5	5	5	2	5	3	2	2	5	2
313	4	4	4	5	4	4	4	4	4	4	4	4	4	4	5	4	3	2	2	5	5	5	4	2	3	2	2	1	4	2
314	5	5	5	5	5	5	5	5	5	5	5	5	3	5	4	4	1	1	4	5	5	5	5	1	2	2	4	1	4	2
315	5	3	3	3	3	3	4	4	4	4	4	4	4	4	4	4	3	3	3	4	4	4	4	2	1	2	3	2	1	2
316	5	5	5	2	4	3	5	3	5	5	5	3	5	5	5	5	3	3	3	4	4	5	5	2	1	1	4	1	2	2
317	4	4	5	5	4	4	4	5	5	4	4	5	4	5	5	4	3	3	4	4	4	4	4	2	1	2	3	2	2	2
318	3	3	3	3	3	3	3	3	3	3	3	3	3	3	3	3	3	3	4	4	3	4	4	2	1	1	4	2	1	2
319	4	4	4	4	4	3	3	4	3	3	3	4	3	4	4	4	2	3	2	4	5	5	5	2	2	2	2	2	2	2
320	5	4	4	4	4	3	3	3	3	3	4	4	4	4	4	4	2	2	2	4	4	4	4	1	2	2	2	2	1	2
321	5	5	5	5	5	5	4	4	4	4	4	4	4	4	4	4	4	4	4	4	4	4	4	2	4	2	4	1	5	2
322	5	5	5	5	5	5	5	5	5	5	5	5	5	5	5	5	2	2	2	5	5	5	5	2	2	2	3	2	2	2
323	5	5	5	5	5	5	4	5	5	4	4	4	4	4	4	4	1	3	1	5	5	4	5	1	4	2	4	1	5	2
324	5	3	3	3	3	3	4	3	3	2	3	3	3	4	5	4	1	1	2	5	5	5	5	2	3	2	3	2	4	2
325	5	5	5	5	4	4	3	2	2	2	2	3	2	3	2	5	1	1	1	5	4	4	4	1	5	3	1	2	2	2
326	4	4	4	4	4	4	3	3	4	3	4	4	3	4	4	4	2	2	2	4	4	4	4	2	3	2	3	1	5	2
327	4	3	3	4	3	3	4	3	4	4	4	4	3	4	4	5	2	2	2	4	4	5	5	2	2	2	4	2	1	2
328	4	3	3	3	4	5	3	5	5	3	4	5	3	3	5	3	1	4	1	5	5	4	5	2	5	2	1	1	5	2
329	2	3	4	4	4	5	4	4	4	4	4	4	2	2	4	4	2	2	1	4	4	4	4	2	3	2	1	1	5	2
330	4	4	4	4	4	4	3	3	4	4	4	4	4	4	4	4	2	2	4	3	3	3	3	2	3	2	3	1	5	2
331	4	3	4	4	4	4	4	4	4	4	3	5	3	3	4	4	3	2	4	4	4	4	4	2	4	2	2	1	5	2
332	4	4	4	5	5	5	4	4	3	4	4	5	3	4	4	4	2	2	3	4	4	4	4	1	5	2	2	2	1	2
333	5	3	3	3	4	5	4	4	4	4	4	5	3	4	4	4	3	5	3	4	4	4	4	1	4	2	2	1	5	2
334	5	5	5	5	5	5	5	5	5	5	5	5	5	5	5	5	4	4	2	4	5	5	5	2	3	2	3	1	5	2
335	3	3	3	3	3	3	3	3	3	3	3	3	4	4	4	4	4	3	2	4	4	4	4	2	1	1	4	2	1	2
336	3	3	3	3	3	3	3	3	3	3	3	3	5	5	5	5	3	3	3	5	5	5	5	2	2	2	4	2	1	2
337	5	3	3	4	4	4	4	4	4	4	4	4	3	3	4	4	4	4	4	4	4	3	3	2	3	2	2	1	5	2
338	5	3	3	4	4	4	4	4	4	4	4	4	3	3	4	4	3	4	2	3	3	2	3	2	5	3	1	1	5	2
339	3	3	3	3	3	3	3	2	2	2	2	4	3	3	3	3	3	3	4	4	4	4	4	1	1	1	3	2	1	2
340	2	2	2	2	2	2	3	2	2	2	2	4	3	4	4	4	4	4	5	4	4	4	4	1	5	2	1	2	1	2
341	5	5	5	4	4	5	5	5	5	4	5	5	3	4	4	4	2	2	3	4	4	4	4	1	5	3	2	1	5	2
342	5	5	5	5	5	5	5	5	5	5	5	5	5	5	5	5	1	1	1	5	5	5	5	1	5	2	2	1	5	2
343	4	4	4	4	3	3	3	3	4	4	3	4	4	4	4	4	3	3	3	4	4	4	4	2	1	1	3	2	1	2
344	4	4	4	4	4	4	4	4	4	4	4	4	3	3	4	4	2	2	2	4	4	4	3	2	2	2	2	1	4	2
345	4	4	4	4	3	4	4	4	4	3	3	4	3	4	4	4	4	4	3	3	4	3	3	2	2	2	3	1	4	2
346	5	5	5	5	5	5	5	5	4	4	4	4	4	4	4	4	3	4	4	4	4	4	4	1	2	2	4	1	4	2
347	4	4	4	4	4	4	5	5	4	4	4	5	4	5	5	5	5	5	4	5	5	5	5	2	2	2	3	1	4	2
348	4	5	5	2	3	5	3	2	4	4	4	5	3	5	4	4	2	4	2	5	4	5	5	2	1	1	4	1	2	2
349	4	3	4	3	3	3	3	3	4	3	4	4	4	3	4	4	4	4	3	4	3	4	4	2	1	1	4	1	3	2
350	4	4	4	5	4	3	5	4	4	3	4	5	4	4	4	4	3	3	2	5	5	4	4	2	3	2	2	1	1	2
351	5	4	4	4	3	4	3	3	3	3	3	3	4	4	4	4	4	4	4	4	4	4	4	2	3	2	4	1	4	2
352	3	2	1	4	3	3	3	3	4	2	1	3	2	4	3	3	1	2	2	5	5	4	5	2	3	2	2	1	3	2
353	5	5	5	5	5	4	3	4	4	4	4	4	3	4	3	4	3	3	4	4	4	4	4	2	2	2	3	1	3	2
354	4	4	4	5	2	3	4	2	3	4	4	5	5	5	4	5	3	2	2	5	4	5	5	2	2	2	2	2	2	2
355	4	4	4	3	4	3	4	4	4	4	4	4	4	5	5	4	4	4	3	4	4	4	5	2	1	2	4	1	1	2
356	1	3	3	4	4	3	4	4	3	3	4	5	4	3	5	5	2	4	2	4	3	5	5	2	3	2	3	1	3	2
357	4	4	3	5	4	3	3	4	3	2	2	4	2	5	3	5	2	1	1	5	5	4	4	2	3	2	2	2	2	2
358	3	4	4	5	5	4	5	5	4	2	4	5	4	5	5	5	1	1	1	4	4	5	4	2	3	2	2	1	1	2
359	5	5	5	4	4	3	4	4	4	4	4	4	4	4	3	4	1	4	1	4	4	4	4	2	2	2	3	1	3	2
360	5	5	5	5	3	3	3	4	4	2	3	4	4	4	4	4	3	2	2	4	4	5	4	2	2	2	2	1	4	2
361	5	5	5	5	4	4	5	5	5	4	4	4	4	5	5	5	4	4	4	4	5	5	4	2	3	2	3	1	3	2
362	5	4	4	4	4	4	4	3	4	3	3	4	4	4	4	4	3	5	3	4	4	4	4	2	3	2	2	1	4	2
363	3	4	4	4	4	4	4	4	4	4	4	4	4	4	4	4	3	3	3	4	4	4	4	2	2	1	3	1	1	2
364	5	5	5	5	4	4	4	4	5	5	4	4	4	3	3	4	4	3	2	4	4	4	4	1	2	2	5	2	1	2
365	3	3	3	3	2	2	3	2	2	2	2	4	2	2	4	4	2	2	2	4	4	4	4	2	4	2	2	1	1	2
366	5	4	4	4	5	5	4	4	5	3	5	4	4	4	4	4	2	4	2	4	4	5	4	2	5	2	2	2	3	2
367	3	4	4	4	3	2	3	3	3	4	3	4	3	3	3	4	3	3	3	3	3	4	4	2	2	2	4	2	1	2
368	4	3	3	3	3	3	3	3	3	4	3	4	4	3	4	4	3	2	2	4	3	4	4	2	1	2	4	1	2	2
369	5	4	5	3	4	4	4	4	3	4	3	4	4	4	4	4	3	4	3	4	4	4	4	2	2	2	3	1	4	2
370	4	5	5	3	4	4	5	3	5	4	4	4	5	3	3	3	4	4	5	4	4	4	5	1	3	2	2	1	5	2
371	4	4	4	4	4	5	5	5	5	4	5	4	4	5	5	5	5	4	2	4	4	4	4	2	3	2	3	1	5	2
372	3	4	5	2	3	3	3	3	4	4	4	3	4	4	4	4	3	4	4	4	4	4	4	2	1	2	3	1	3	2
373	3	4	4	2	2	2	3	3	3	2	3	3	4	4	4	4	2	3	3	3	4	3	3	2	1	2	3	1	3	2
374	5	5	3	5	5	4	4	4	4	4	4	4	4	4	4	4	4	4	2	4	4	4	4	1	3	2	4	1	3	2
375	5	5	5	5	5	5	3	3	3	3	3	3	5	5	5	5	3	3	3	5	5	5	5	1	1	1	2	1	2	2
376	4	4	4	4	3	3	3	3	4	3	4	4	4	3	4	4	4	3	3	4	4	4	4	2	2	2	4	1	3	2
377	4	5	5	5	5	5	4	5	5	2	4	4	2	5	5	5	2	2	2	4	4	5	5	1	5	2	1	1	5	2
378	5	5	5	5	5	5	5	5	5	5	5	5	5	5	5	5	3	3	2	5	5	5	5	2	3	2	3	1	4	2
379	4	4	4	4	4	4	4	3	4	4	4	4	4	4	4	5	3	3	3	4	5	4	4	2	1	1	3	1	2	2
380	4	3	5	3	3	4	4	4	4	4	4	4	5	5	5	5	2	3	3	4	4	5	5	2	1	1	4	2	1	2
381	4	4	4	3	3	3	4	3	4	3	4	4	4	4	4	5	4	3	3	5	4	4	5	2	1	2	3	1	2	2
382	3	3	3	3	3	3	3	3	3	4	2	2	3	4	4	4	3	2	2	4	4	4	4	2	1	2	3	2	1	2
383	4	5	5	5	5	5	5	5	5	5	5	5	5	5	5	5	4	4	4	4	5	5	4	2	2	1	3	1	4	2
384	4	4	5	4	4	4	4	3	4	4	4	5	4	4	5	4	3	4	2	4	4	4	3	2	2	2	2	2	2	2
385	3	3	3	3	3	2	3	3	3	4	3	4	4	3	3	4	4	3	2	4	5	4	3	2	1	2	3	2	1	2
386	5	5	5	5	5	5	4	4	4	4	5	5	5	5	5	5	2	2	1	5	5	5	5	2	3	2	4	2	1	2
387	5	5	5	5	5	5	5	5	5	5	5	5	5	5	5	5	3	3	3	4	4	4	4	1	1	1	2	1	2	2
388	5	3	5	2	4	3	4	3	2	5	3	4	3	4	5	5	3	5	3	4	5	5	4	1	5	2	2	1	5	2
389	5	5	5	4	5	4	5	5	5	5	5	5	4	5	5	5	3	2	1	5	5	5	5	1	2	2	4	1	4	2
390	5	5	5	5	5	4	4	4	5	4	4	4	4	5	5	4	3	3	2	4	4	4	4	2	4	2	2	1	4	2
391	4	4	4	4	4	4	4	4	4	3	3	4	4	4	4	4	3	3	3	4	4	4	4	2	1	2	4	2	1	2
392	4	5	5	4	4	4	5	4	4	4	4	5	5	5	5	5	3	2	1	4	4	4	4	1	1	2	3	2	1	2
393	5	5	5	4	5	4	4	5	5	3	4	4	3	4	5	5	1	3	2	5	5	5	5	2	4	2	3	1	5	2
394	5	5	5	5	5	4	4	4	4	3	3	4	3	4	4	4	2	2	2	5	5	5	5	2	4	2	3	1	5	2
395	5	5	5	5	5	5	5	4	4	5	5	5	5	5	5	5	3	5	2	5	5	5	5	1	4	2	4	1	4	2
396	4	3	4	4	4	4	4	4	4	4	5	5	5	5	5	5	5	5	5	5	5	5	5	2	1	1	3	1	2	2
397	3	4	3	3	4	3	4	3	4	4	4	5	4	3	4	4	2	2	2	4	4	4	4	2	1	1	3	1	2	2
398	4	3	3	3	3	3	3	3	4	3	4	4	4	4	4	3	2	2	2	4	4	4	4	2	1	1	4	1	1	2
399	5	4	4	3	3	3	4	3	4	1	3	5	3	5	4	5	3	4	2	5	4	4	5	1	1	1	3	1	2	2
400	5	5	5	5	5	5	4	5	5	3	4	5	5	5	5	4	2	2	2	5	5	5	5	2	5	3	1	1	5	2
401	4	5	4	4	4	3	3	5	5	3	5	5	5	5	5	5	4	2	3	5	5	5	5	1	1	1	2	2	2	2
402	4	3	4	3	3	1	4	2	3	3	3	3	4	3	3	3	5	5	4	3	3	3	4	1	1	1	3	1	2	2
403	4	4	5	5	5	4	5	5	5	5	5	5	5	5	5	5	2	1	1	5	5	5	5	2	1	1	3	1	2	2
404	4	4	4	3	3	4	3	3	4	4	4	4	3	4	4	4	3	3	2	4	4	4	4	1	2	2	4	1	4	2
405	4	4	4	4	4	3	4	4	4	4	4	4	4	4	4	4	2	3	3	4	4	4	4	2	2	2	4	2	1	2
406	4	3	3	4	2	3	3	3	4	3	2	5	3	3	3	4	4	4	3	3	4	4	3	2	2	2	2	2	1	2
407	5	4	4	4	4	4	4	4	4	4	4	4	4	4	4	4	2	2	2	4	4	4	4	2	2	2	4	1	4	2
408	3	4	4	4	4	3	4	3	4	4	4	4	4	4	4	4	3	4	2	4	4	4	4	1	2	2	4	1	4	2
409	4	2	3	3	3	3	3	3	3	3	3	3	2	2	2	3	3	3	1	3	3	3	3	1	5	3	2	1	5	2
410	3	3	3	3	3	3	4	4	4	3	4	4	4	4	4	4	2	3	2	4	4	4	4	2	1	2	4	2	1	2
411	4	4	4	4	4	5	5	4	4	4	4	4	5	5	5	5	4	4	3	4	4	4	4	2	2	2	4	2	2	2
412	5	5	5	5	5	5	5	5	5	5	3	4	3	4	4	5	2	2	2	5	5	5	3	1	5	2	1	2	1	2
413	5	4	4	5	5	4	4	5	5	5	5	5	5	5	5	5	1	1	2	5	5	5	4	2	4	2	2	1	5	2
414	4	4	4	2	3	3	4	4	3	4	3	3	4	3	3	4	2	3	2	5	5	5	5	1	1	1	2	1	3	2
415	5	5	5	5	4	5	5	5	5	5	5	4	5	5	5	5	3	2	2	4	4	4	5	2	2	2	3	1	4	2
416	5	4	5	5	5	5	5	5	5	5	5	5	5	5	4	5	3	3	2	4	5	4	5	2	5	2	2	1	5	2
417	5	4	4	5	4	3	4	5	5	5	4	4	3	4	4	5	2	4	2	4	5	4	3	1	5	2	1	1	5	2
418	5	5	5	5	5	5	5	4	5	5	4	5	5	5	5	5	3	2	2	5	5	5	5	2	1	1	2	1	2	2
419	5	4	5	5	5	4	5	5	5	5	5	5	5	5	5	5	2	3	2	5	5	5	5	1	5	2	3	1	5	2
420	4	4	5	5	5	4	4	4	5	4	4	5	5	4	4	5	3	4	2	5	4	4	4	1	1	1	2	1	3	2
421	4	5	5	5	4	4	5	4	4	4	5	5	3	3	4	4	4	4	2	4	4	4	4	2	3	2	3	1	5	2
422	5	5	5	5	5	5	5	5	5	5	5	5	5	5	5	5	2	2	2	4	4	4	4	1	3	2	3	1	5	2
423	5	5	5	5	5	5	5	5	5	4	5	5	5	5	5	5	2	2	1	5	5	5	5	1	2	2	3	1	4	2
424	5	4	4	3	4	4	5	4	4	4	4	4	5	5	5	5	3	3	3	4	4	4	4	2	2	2	4	1	4	2
425	5	5	5	5	5	5	5	5	5	4	4	5	5	5	5	5	1	1	1	5	5	5	5	2	1	2	4	1	2	2
426	5	5	5	5	4	5	5	5	5	5	5	5	3	5	5	5	2	3	2	4	5	5	5	2	4	2	2	1	5	2
427	4	3	3	3	3	3	3	2	3	3	3	4	3	2	4	4	2	3	3	4	3	4	3	1	4	2	2	1	5	2
428	4	4	4	4	4	4	4	4	5	4	4	4	4	4	4	5	2	3	2	5	5	5	5	1	3	2	3	1	5	2
429	4	4	4	5	4	4	4	4	4	4	4	4	3	4	4	4	2	3	2	4	5	5	4	2	4	2	3	1	5	2
430	4	4	4	3	4	4	4	5	4	4	4	4	3	4	4	4	2	2	2	4	5	5	5	2	3	2	2	1	5	2
431	4	4	4	4	4	4	4	3	4	4	4	4	3	4	4	5	2	3	2	4	4	4	4	2	4	2	2	1	5	2
432	4	5	5	4	4	4	4	4	4	4	4	4	3	4	4	5	2	4	2	4	5	5	4	2	4	2	2	1	5	2
433	4	4	4	5	4	5	5	5	5	5	5	5	5	5	5	5	2	2	2	5	5	5	5	1	3	2	3	1	5	2
434	4	4	4	5	4	4	4	4	5	3	4	4	4	4	4	5	3	3	2	4	5	5	5	1	2	1	3	1	1	2
435	5	5	5	5	5	5	5	5	5	4	5	4	3	3	3	3	4	4	2	4	4	4	4	1	5	2	1	1	5	2
436	5	5	5	5	5	5	5	5	5	5	5	5	5	5	5	5	2	2	1	5	5	5	5	2	5	2	1	1	5	2
437	3	3	3	3	3	4	3	3	3	4	4	4	3	4	4	4	3	3	2	4	4	4	4	1	5	2	2	1	5	2
438	3	4	5	5	5	5	5	5	5	5	5	5	3	5	5	5	5	5	4	4	4	4	4	1	3	2	2	1	5	2
439	5	5	5	4	4	4	4	3	3	3	3	4	5	5	5	5	1	1	1	5	5	5	5	2	4	2	2	1	5	2
440	4	1	3	3	3	3	1	1	3	4	4	4	3	3	3	4	2	2	3	4	4	4	4	2	4	2	2	1	5	2
441	5	5	5	5	5	5	4	4	4	4	5	5	4	4	4	4	3	3	2	4	4	4	5	2	5	2	2	2	5	2
442	5	5	5	5	5	5	5	5	5	4	5	5	5	5	5	5	1	2	2	5	5	5	5	2	4	2	1	1	3	2
443	5	5	5	5	5	5	5	5	5	5	5	5	5	5	5	3	1	1	4	5	5	5	5	1	4	2	2	1	5	2
444	5	4	4	4	4	4	4	4	4	4	4	4	5	5	5	5	3	4	3	4	4	4	5	1	4	2	4	1	5	2
445	4	4	4	4	3	4	4	4	4	4	4	4	4	4	4	4	3	2	2	4	4	4	4	1	2	2	4	1	4	2
446	4	4	5	5	5	4	4	4	4	4	4	4	4	4	4	4	3	3	4	4	4	4	4	2	4	2	3	1	5	2
447	4	4	4	4	4	4	4	4	5	4	4	4	4	4	4	4	2	3	2	4	4	4	5	2	2	2	3	1	2	2
448	4	4	4	4	4	4	4	4	4	3	3	3	4	4	4	4	2	3	2	4	4	4	4	2	3	2	3	1	1	2
449	5	5	4	4	4	4	4	4	5	3	4	4	4	4	4	4	3	4	2	4	4	4	4	2	2	2	2	1	4	2
450	4	3	3	3	3	3	3	3	3	3	3	4	3	3	3	3	4	2	4	3	3	3	3	1	4	3	3	1	5	2
451	5	5	5	5	5	5	5	5	5	5	5	5	5	5	5	5	1	3	2	5	5	5	5	1	4	2	2	1	5	2
452	4	4	4	4	3	4	3	4	4	4	3	4	3	3	3	4	3	3	3	4	4	4	4	1	1	1	2	2	1	2
453	5	5	5	5	5	5	5	4	5	4	4	4	4	4	4	4	5	5	5	5	5	5	5	2	4	3	1	1	2	2
454	5	5	5	4	4	5	5	4	5	5	5	5	5	5	5	5	5	5	5	5	5	5	5	1	1	1	2	1	2	2
455	4	4	5	5	5	4	5	5	5	4	5	5	5	5	5	4	2	3	1	5	5	5	5	1	3	2	3	1	5	2
456	5	5	3	3	3	4	5	3	4	4	3	4	3	4	5	3	3	4	3	3	4	5	3	1	3	2	2	1	5	2
457	4	3	3	3	3	3	3	3	3	3	3	3	4	4	5	5	4	4	2	5	5	5	5	1	2	2	3	1	4	2
458	5	4	5	4	4	4	4	4	4	4	4	4	4	4	4	5	2	2	3	4	4	4	5	1	3	2	3	1	5	2
459	5	4	5	5	5	5	4	5	5	5	5	4	5	4	4	4	4	5	4	4	4	5	4	1	3	2	4	1	3	2
460	3	4	4	5	5	5	5	5	4	4	4	4	4	4	4	5	5	4	5	5	5	5	4	1	3	2	2	1	3	2
461	4	4	5	3	4	3	4	3	3	3	2	4	4	3	4	4	5	5	3	4	3	4	4	1	3	2	4	2	1	2

## Sheet: Data set instruction
Variable	Item	Value
PI1	I identify strongly with X.	1 = Strongly disagree 2 = Disagree 3 = Neutral 4 = Agree 5 = Strongly agree
PI3	X is very special to me.
PI4	X is means a lot to me.
PD1	X is the best place for me to live.
PD2	I get more satisfaction out of living here than any other place.
PD3	PD3 For doing the things that I enjoy most, no other place can compare to X.
PAF1	I feel happiest when I'm living here.
PAF2	X is my favorite place to be.
PAF3	I really miss X when I'm away from it for too long.
SB1	My family/friends would be disappointed if I were to start living in other places.
SB2	Many of my family/friends prefer living here over other places.
SB3	My family and I enjoy the relationships with our neighbors.
PP1	Tourism development TGC would create more jobs for my community.
PP2	Our standard of living would increase considerably because of tourism development of TGC.
PP3	Tourism development of TGC provides more infrastructure and public facilities like roads, shopping, etc.
PP4	Tourism development of TGC would help the preservation of local culture.
NP1	Local residents' daily life would suffer from the tourism development of TGC.
NP2	The construction of hotels and other tourist facilities would destroy the natural environment.
NP4	Tourism development of TGC would cause traffic congestion.
ST1	I support tourism development of TGC and would like to see it become an important part of my community.
ST2	Tourism develoment of TGC should be actively encouraged in my community.
ST3	The government was correct in supporting the promotion of tourism development of TGC.
ST4	It is important to develop plans to manage the conservation of historical sites and the growth of tourism.
Gender		1 = Male 2 = Female
Age		1 = 18-29 years 2 = 30-39 years 3 = 40-49 years 4 = 50-59 years 5 = 60 years and above
Marital status		1 = Single 2 = Married 3 = Divorced or Widowed
Education level		1 = Primary school or below 2 = Middle school 3 = High school or technical 4 = Undergraduate 5 = Postgraduate
Identity		1 = Native born and raised 2 = Immigrant from other regions
Length of residence		1 = 0-9 years 2 = 10-19 years 3 = 20-29 years 4 = 30-39 years 5 = 40 years and above
Region		1 = City 2 = Town
